# Supplementary material for: Eco-Friendly Castor Oil-Based Composite with High Clam Shell Powder Content
Source: Polymers (Basel). 2024 Nov 21;16(23):3232. doi: 10.3390/polym16233232 (PMC11644787; doi:10.3390/polym16233232)
Supplement: Supplementary file 1 [file polymers-16-03232-s001.zip]

Archive with 1 entries (1 files):
- polymers-3263662-supplementary.jpg
